# Supplementary material for: Left bundle branch block in Duchenne muscular dystrophy: Prevalence, genetic relationship and prognosis
Source: PLoS One. 2018 Jan 5;13(1):e0190518. doi: 10.1371/journal.pone.0190518 (PMC5755816; doi:10.1371/journal.pone.0190518)
Supplement: S1 File — (XLSX) [file pone.0190518.s001.xlsx]

## Sheet: Donnees_DMD_nov2017
obs	age	type_mutation	domaine_distal	im_dystrophine	western_blot	weight	perte_marche_age	arthrodese_age	VNI	tracheo	ACE inhibitors	BB	diuretic	LVEF (%)	CV (%)	RS	BBD	BBG	EV_CARDIAC	nat_ev_card1	nat_ev_card2	nat_ev_card3	Mortality	CAUSE_MORTALITY	mutation	type_mut	csq	distal	dys1	dys2	dys3	WB_dys1	WB_dys2	WB	del_surv	del_CARD	FEmed	cardEFS	im_dystrophine2	western_blot2	residualDP	distal_cat1	distal_cat2	distal_cat3	distal_cat4	distal_cat5
1	24	4	1	0	0	49	NA	NA	1	1	1	1	1	25	8	1	1	0	1	choc cardio	ICD et ICG	NA	1	cardio	c.141dup, p.Arg48GlufsX41	petite insertion	hors phase	N-Terminal	NA	No signal	No signal	No signal	No signal	NA	4	4	0	1	0	0	0	1	0	0	0	0
2	41	4	NA	NA	NA	37	NA	NA	1	1	1	1	0	35	1	1	0	0	1	TV	NA	NA	1	respi	c.6974delA, p.Gln2325ArgfsX13	petite dÃ©lÃ©tion	inconnue	Rod domain [H2-H3]	NA	NA	NA	NA	NA	NA	22	0	0	1	0	0	0	0	0	1	0	0
3	19	1	3	NA	NA	NA	11	15	0	0	1	NA	1	50	60	1	0	1	1	thrombus VG	OAP DAI multisite	NA	0	NA	deletion exon 48-50	deletion exonique	hors phase	Rod domain [H2-H3]	NA	NA	NA	NA	NA	NA	30	24	1	1	0	0	0	0	0	1	0	0
4	18	1	3	0	0	60	7	15	1	0	1	0	0	74	12	1	0	0	0	NA	NA	NA	0	NA	deletion exon 46-53	deletion exonique	hors phase	Rod domain [H2-H3]	NA	NA	NA	No signal	No signal	NA	77	77	1	0	0	0	0	0	0	1	0	0
5	22	2	1	0	0	45	NA	NA	0	0	1	1	0	NA	37	1	NA	NA	1	TV. DAI	NA	NA	0	NA	duplication exon 2-2	duplication exonique	hors phase	N-Terminal	NA	No signal	No signal	No signal	No signal	NA	40	35	NA	1	0	0	0	1	0	0	0	0
6	22	3	NA	NA	0	60	10	13	1	1	1	0	1	55	15	1	0	0	0	NA	NA	NA	1	NA	c.10171C&gt;T, p.Arg3391X	stop direct	hors phase	NA	NA	NA	NA	No signal	No signal	NA	87	87	1	1	0	0	0	0	0	0	0	0
7	34	1	3	NA	NA	35	10	NA	1	1	1	1	1	30	5	1	0	1	1	BAV3	ICD et ICG	NA	0	NA	deletion exon 50-52	deletion exonique	hors phase	Rod domain [H2-H3]	NA	NA	NA	NA	NA	NA	115	12	0	1	0	0	0	0	0	1	0	0
8	18	3	3	0	0	28	7	14	1	0	1	0	0	60	15	1	1	0	0	NA	NA	NA	0	NA	c.2701G&gt;T, p.Gly901X	stop direct	hors phase	Rod domain [H2-H3]	No signal	No signal	No signal	No signal	No signal	NA	15	15	1	0	0	0	0	0	0	1	0	0
9	22	3	3	1	0	65	10	16	1	0	1	1	0	40	9	1	1	0	0	NA	NA	NA	0	NA	c.5551C&gt;T, p.Gln1851X	stop direct	hors phase	Rod domain [H2-H3]	No signal	No signal	No signal with Revertant fibers	No signal	No signal	NA	25	25	0	0	1	0	1	0	0	1	0	0
10	27	NA	NA	NA	NA	39	NA	15	1	1	1	1	0	47	1	1	0	0	0	NA	NA	NA	1	NA	mutation non encore identifiÃ©e (ni del/ni dup)	NA	inconnue	Non applicable	NA	NA	NA	NA	NA	NA	34	34	0	1	0	0	0	0	0	0	0	0
11	19	5	1	NA	0	29	NA	NA	1	0	1	1	0	54	11	1	0	0	0	NA	NA	NA	0	NA	c.IVS66+1G&gt;A	intronique	hors phase	Cystein-rich domain	NA	NA	NA	No signal	No signal	NA	21	21	1	0	0	0	0	0	0	0	0	1
12	34	1	2	NA	NA	31	8	NA	1	1	1	0	0	45	1	1	0	0	1	ICG	NA	NA	0	NA	deletion exon 12-26	deletion exonique	hors phase	Rod domain [&lt;H2]	NA	NA	NA	NA	NA	NA	108	83	0	1	0	0	0	0	1	0	0	0
13	23	1	2	NA	0	33	7	NA	1	1	1	1	0	39	7	1	0	0	0	NA	NA	NA	0	NA	deletion exon 10-17	deletion exonique	hors phase	Rod domain [&lt;H2]	NA	NA	NA	No signal	No signal	NA	101	101	0	0	0	0	0	0	1	0	0	0
14	28	2	2	1	0	67	NA	15	1	1	1	0	0	45	12	1	0	1	0	NA	NA	NA	1	respi	duplication exon 10-17	duplication exonique	hors phase	Rod domain [&lt;H2]	NA	No signal with Revertant fibers	NA	No signal	No signal	NA	35	35	0	1	1	0	1	0	1	0	0	0
15	22	1	3	NA	NA	55	7	NA	1	0	1	1	NA	NA	9	1	0	0	0	NA	NA	NA	0	NA	deletion exon 46-55	deletion exonique	hors phase	Rod domain [H2-H3]	NA	NA	NA	NA	NA	NA	30	30	NA	0	0	0	0	0	0	1	0	0
16	19	1	3	0	0	21	7	12	1	0	0	0	0	60	8	1	0	0	0	NA	NA	NA	0	NA	deletion exon 45-52	deletion exonique	hors phase	Rod domain [H2-H3]	NA	No signal	No signal	No signal	No signal	NA	92	92	1	0	0	0	0	0	0	1	0	0
17	25	1	3	0	1	48	11	NA	1	0	1	1	0	45	13	1	0	0	0	NA	NA	NA	0	NA	deletion exon 44-52	deletion exonique	hors phase	Rod domain [H2-H3]	No signal	No signal	No signal	Reduced size, low quantity	No signal	NA	73	73	0	0	0	1	1	0	0	1	0	0
18	22	2	1	0	0	27	10	14	1	1	1	1	1	50	3	1	1	0	0	NA	NA	NA	0	NA	duplication exon 2-9	duplication exonique	hors phase	N-Terminal	No signal	No signal	No signal	No signal	No signal	NA	61	61	1	0	0	0	0	1	0	0	0	0
19	21	4	3	NA	NA	69	9	14	1	0	1	1	0	50	15	1	0	0	0	NA	NA	NA	0	NA	c.2638delC, p.Leu880TyrfsX11	petite dÃ©lÃ©tion	hors phase	Rod domain [H2-H3]	NA	NA	NA	No signal	No signal	NA	39	39	1	0	0	0	0	0	0	1	0	0
20	25	2	3	NA	NA	60	12	15	1	1	1	1	0	60	16	0	1	0	1	FA MRA	OAP	NA	0	NA	duplication exon 44-49	duplication exonique	hors phase	Rod domain [H2-H3]	NA	NA	NA	NA	NA	NA	106	2	1	1	0	0	0	0	0	1	0	0
21	27	5	1	0	0	50	10	14	1	1	1	1	0	36	7	1	0	0	1	OAP	NA	NA	1	NA	c.IVS65-2A&gt;G	intronique	inconnue	Cystein-rich domain	No signal	No signal	No signal	No signal	No signal	NA	38	7	0	1	0	0	0	0	0	0	0	1
22	37	4	1	NA	NA	54	NA	NA	1	1	0	1	0	30	4	1	0	1	1	flutter	OAP	NA	1	cardio	c.116dup, p.Asn39LysfsX5	petite insertion	hors phase	N-Terminal	NA	NA	NA	NA	NA	NA	32	19	0	1	0	0	0	1	0	0	0	0
23	32	2	1	NA	NA	NA	7	NA	1	1	1	1	0	35	15	1	1	0	1	choc cardio	NA	NA	1	cardio	duplication exon 3-7	duplication exonique	hors phase	N-Terminal	NA	NA	NA	NA	NA	NA	96	85	0	1	0	0	0	1	0	0	0	0
24	33	4	3	NA	NA	62	10	12	1	0	1	0	0	45	11	1	1	0	0	NA	NA	NA	0	NA	c.6804_6807delACAA, p.Lys2268AsnfsX2	petite dÃ©lÃ©tion	hors phase	Rod domain [H2-H3]	NA	NA	NA	NA	NA	NA	94	94	0	0	0	0	0	0	0	1	0	0
25	28	1	3	NA	NA	45	9	NA	1	0	1	0	0	44	10	1	1	0	0	NA	NA	NA	1	NA	deletion exon 46-49	deletion exonique	hors phase	Rod domain [H2-H3]	NA	NA	NA	NA	NA	NA	13	13	0	1	0	0	0	0	0	1	0	0
26	23	2	4	1	NA	46	8	NA	1	1	1	0	0	30	14	1	0	0	0	NA	NA	NA	0	NA	duplication exon 55-58	duplication exonique	hors phase	Rod domain [&gt;H3]	NA	No signal with Revertant fibers	NA	NA	NA	NA	90	90	0	0	1	0	1	0	0	0	1	0
27	36	1	4	NA	NA	31	13	15	1	1	1	0	0	53	7	1	1	0	0	NA	NA	NA	0	NA	deletion exon 51-55	deletion exonique	hors phase	Rod domain [&gt;H3]	NA	NA	NA	NA	NA	NA	96	96	1	0	0	0	0	0	0	0	1	0
28	33	1	4	NA	NA	45	NA	NA	1	1	1	0	0	40	9	1	0	0	0	NA	NA	NA	0	NA	deletion exon 51-55	deletion exonique	hors phase	Rod domain [&gt;H3]	NA	NA	NA	NA	NA	NA	104	104	0	0	0	0	0	0	0	0	1	0
29	21	1	2	0	0	60	12	14	0	0	1	0	0	57	28	1	1	0	0	NA	NA	NA	0	NA	deletion exon 10-11	deletion exonique	hors phase	Rod domain [&lt;H2]	No signal	No signal	NA	No signal	No signal	NA	73	73	1	0	0	0	0	0	1	0	0	0
30	21	1	3	NA	NA	58	10	16	0	0	1	0	0	50	39	1	0	0	0	NA	NA	NA	0	NA	deletion exon 45-45	deletion exonique	hors phase	Rod domain [H2-H3]	NA	NA	NA	NA	NA	NA	91	91	1	0	0	0	0	0	0	1	0	0
31	31	4	3	NA	NA	37	11	NA	1	1	1	1	1	40	6	1	0	0	1	FA MRA	PM	choc cardio	1	cardio	c.5602_5605delAGAA, p.Arg1868GlufsX5	petite dÃ©lÃ©tion	hors phase	Rod domain [H2-H3]	NA	NA	NA	NA	NA	NA	79	66	0	1	0	0	0	0	0	1	0	0
32	23	3	1	0	0	41	11	14	1	1	1	0	0	60	3	1	0	0	0	NA	NA	NA	1	NA	c.9403C&gt;T, p.Gln3135X	stop direct	hors phase	Cystein-rich domain	NA	NA	NA	No signal	No signal	NA	33	33	1	1	0	0	0	0	0	0	0	1
33	23	4	3	NA	NA	49	10	NA	1	0	1	1	0	70	5	1	0	0	0	NA	NA	NA	0	NA	c.4144delA, p.Ile1382SerfsX36	petite dÃ©lÃ©tion	hors phase	Rod domain [H2-H3]	NA	NA	NA	NA	NA	NA	21	21	1	0	0	0	0	0	0	1	0	0
34	26	3	3	1	1	59	NA	13	1	1	1	0	0	35	17	1	0	1	1	BAV3	NA	NA	1	cardio	c.2227C&gt;T, p.Gln743X	stop direct	hors phase	Rod domain [H2-H3]	NA	No signal with Revertant fibers	No signal with Revertant fibers	Normal size, low quantity	No signal	NA	21	12	0	1	1	1	1	0	0	1	0	0
35	21	5	1	1	1	32	8	15	1	0	1	0	0	65	17	1	0	0	0	NA	NA	NA	0	NA	c.IVS65+1215A&gt;G	intronique	hors phase	Cystein-rich domain	No signal with Revertant fibers	No signal with Revertant fibers	No signal with Revertant fibers	Normal size, low quantity	Normal size, low quantity	NA	84	84	1	0	1	1	1	0	0	0	0	1
36	34	1	3	NA	NA	35	11	NA	1	1	0	0	0	50	1	1	0	0	0	NA	NA	NA	1	respi	deletion exon 48-50	deletion exonique	hors phase	Rod domain [H2-H3]	NA	NA	NA	NA	NA	NA	19	19	1	1	0	0	0	0	0	1	0	0
37	29	1	2	NA	NA	26	11	NA	1	1	1	0	0	44	8	1	0	0	1	ICG	NA	NA	0	NA	deletion exon 17-17	deletion exonique	hors phase	Rod domain [&lt;H2]	NA	NA	NA	NA	NA	NA	92	63	0	1	0	0	0	0	1	0	0	0
38	19	1	3	1	0	59	10	13	1	0	1	1	0	40	43	1	0	0	0	NA	NA	NA	0	NA	deletion exon 46-47	deletion exonique	hors phase	Rod domain [H2-H3]	NA	No signal with Revertant fibers	No signal with Revertant fibers	No signal	No signal	NA	91	91	0	0	1	0	1	0	0	1	0	0
39	34	1	3	NA	NA	59	12	NA	1	1	1	1	0	35	8	1	0	0	0	NA	NA	NA	0	NA	deletion exon 45-50	deletion exonique	hors phase	Rod domain [H2-H3]	NA	NA	NA	NA	NA	NA	99	99	0	0	0	0	0	0	0	1	0	0
40	19	3	3	NA	0	30	12	NA	1	0	1	1	0	55	33	1	1	0	0	NA	NA	NA	0	NA	c.6742G&gt;T, p.Glu2248X	stop direct	hors phase	Rod domain [H2-H3]	NA	No signal	NA	No signal	No signal	NA	118	118	1	0	0	0	0	0	0	1	0	0
41	26	2	4	1	0	23	10	16	1	1	1	0	0	45	6	1	0	0	0	NA	NA	NA	1	NA	duplication exon 52-52	duplication exonique	hors phase	Rod domain [&gt;H3]	NA	No signal with Revertant fibers	NA	No signal	No signal	NA	73	73	0	1	1	0	1	0	0	0	1	0
42	22	1	3	0	0	67	NA	NA	1	0	1	1	0	52	13	1	0	0	0	NA	NA	NA	0	NA	deletion exon 50-50	deletion exonique	hors phase	Rod domain [H2-H3]	NA	No signal	No signal	No signal	No signal	NA	4	4	1	0	0	0	0	0	0	1	0	0
43	22	1	3	NA	NA	40	13	17	1	NA	1	0	0	29	22	1	0	1	1	iCD et ICG	NA	NA	1	cardio	deletion exon 46-52	deletion exonique	hors phase	Rod domain [H2-H3]	NA	NA	NA	NA	NA	NA	7	7	0	1	0	0	0	0	0	1	0	0
44	24	1	4	NA	NA	37	9	NA	1	0	1	1	0	64	23	1	1	0	0	NA	NA	NA	0	NA	deletion exon 51-55	deletion exonique	hors phase	Rod domain [&gt;H3]	NA	NA	NA	NA	NA	NA	121	121	1	0	0	0	0	0	0	0	1	0
45	33	1	4	NA	NA	40	10	NA	1	1	1	1	0	40	1	1	0	1	0	NA	NA	NA	0	NA	deletion exon 51-51	deletion exonique	hors phase	Rod domain [&gt;H3]	NA	NA	NA	NA	NA	NA	90	90	0	0	0	0	0	0	0	0	1	0
46	26	1	3	NA	NA	39	9	NA	1	1	0	0	0	65	16	1	0	0	0	NA	NA	NA	1	cardio	deletion exon 46-49	deletion exonique	hors phase	Rod domain [H2-H3]	NA	NA	NA	NA	NA	NA	57	57	1	1	0	0	0	0	0	1	0	0
47	25	1	3	0	NA	58	9	12	1	1	1	1	0	52	4	1	0	0	0	NA	NA	NA	1	respi	deletion exon 48-50	deletion exonique	hors phase	Rod domain [H2-H3]	No signal	No signal	No signal	NA	NA	NA	8	8	1	1	0	0	0	0	0	1	0	0
48	26	1	4	NA	NA	39	NA	NA	1	0	1	1	0	65	28	1	1	0	0	NA	NA	NA	0	NA	deletion exon 51-55	deletion exonique	hors phase	Rod domain [&gt;H3]	NA	NA	NA	NA	NA	NA	120	120	1	0	0	0	0	0	0	0	1	0
49	21	2	4	0	0	30	10	12	1	1	1	0	0	56	7	1	0	0	0	NA	NA	NA	0	NA	duplication exon 53-60	duplication exonique	hors phase	Rod domain [&gt;H3]	NA	No signal	No signal	No signal	No signal	NA	95	95	1	0	0	0	0	0	0	0	1	0
50	20	1	1	NA	NA	54	11	18	1	0	0	1	1	47	24	1	0	1	1	choc cardio	arythmie supraventriculaire	NA	1	cardio	deletion exon 8-13	deletion exonique	hors phase	N-Terminal	NA	NA	NA	NA	NA	NA	74	74	0	1	0	0	0	1	0	0	0	0
51	37	1	3	NA	NA	28	10	NA	1	1	1	1	0	36	5	1	1	0	0	NA	NA	NA	0	NA	deletion exon 45-50	deletion exonique	hors phase	Rod domain [H2-H3]	NA	NA	NA	NA	NA	NA	117	117	0	0	0	0	0	0	0	1	0	0
52	23	1	3	1	1	37	10	12	1	1	1	1	0	60	9	1	0	0	0	NA	NA	NA	0	NA	deletion exon 45-52	deletion exonique	hors phase	Rod domain [H2-H3]	irregular medium	irregular medium	irregular medium	Reduced size, low quantity	reduced size, low quantity	NA	34	34	1	0	1	1	1	0	0	1	0	0
53	22	1	4	0	0	39	11	15	1	0	1	1	0	57	25	1	0	0	0	NA	NA	NA	0	NA	deletion exon 55-55	deletion exonique	hors phase	Rod domain [&gt;H3]	No signal	No signal	No signal	No signal	No signal	NA	105	105	1	0	0	0	0	0	0	0	1	0
54	26	3	4	NA	NA	59	11	13	1	0	0	0	0	55	6	1	0	0	0	NA	NA	NA	0	NA	c.8728G&gt;T, p.Glu2910X	stop direct	hors phase	Rod domain [&gt;H3]	NA	NA	NA	NA	NA	NA	94	94	1	0	0	0	0	0	0	0	1	0
55	24	1	3	0	0	60	12	NA	1	0	1	1	0	55	17	1	0	0	0	NA	NA	NA	0	NA	deletion exon 48-54	deletion exonique	hors phase	Rod domain [H2-H3]	No signal	No signal	No signal	No signal	No signal	NA	90	90	1	0	0	0	0	0	0	1	0	0
56	35	3	NA	NA	NA	33	10	NA	1	0	0	0	0	60	10	1	0	0	0	NA	NA	NA	0	NA	c.3795G&gt;A,p.trp1265X	stop direct	inconnue	Rod domain [H2-H3]	NA	NA	NA	NA	NA	NA	105	105	1	0	0	0	0	0	0	1	0	0
57	21	1	2	1	0	32	NA	NA	1	0	0	0	0	55	13	1	1	0	0	NA	NA	NA	0	NA	deletion exon 10-11	deletion exonique	hors phase	Rod domain [&lt;H2]	NA	No signal with Revertant fibers	No signal with Revertant fibers	No signal	No signal	NA	45	45	1	0	1	0	1	0	1	0	0	0
58	28	2	3	NA	NA	40	4	NA	1	1	1	1	0	42	15	1	1	0	0	NA	NA	NA	0	NA	duplication exon 21-50 + triplication 51 + duplication exon 52-55.	duplication exonique	hors phase	Rod domain [H2-H3]	NA	NA	NA	NA	NA	NA	75	75	0	0	0	0	0	0	0	1	0	0
59	29	1	3	NA	NA	67	NA	14	1	1	1	0	0	44	8	1	1	0	0	NA	NA	NA	0	NA	deletion exon 18-34	deletion exonique	hors phase	Rod domain [H2-H3]	NA	NA	NA	NA	NA	NA	111	111	0	0	0	0	0	0	0	1	0	0
60	25	1	3	NA	0	31	10	NA	1	0	1	0	0	60	14	1	1	0	0	NA	NA	NA	0	NA	deletion exon 18-18	deletion exonique	hors phase	Rod domain [H2-H3]	NA	NA	NA	No signal	No signal	NA	122	122	1	0	0	0	0	0	0	1	0	0
61	22	3	3	NA	NA	68	NA	14	1	0	1	1	0	50	28	1	0	0	1	flutter	NA	NA	0	NA	c.3151C&gt;T, p.Arg1051X	stop direct	hors phase	Rod domain [H2-H3]	NA	NA	NA	NA	NA	NA	55	NA	1	1	0	0	0	0	0	1	0	0
62	35	1	2	NA	NA	56	12	NA	1	1	1	1	0	30	6	1	0	1	0	NA	NA	NA	0	NA	deletion exon 17-21	deletion exonique	hors phase	Rod domain [&lt;H2]	NA	NA	NA	NA	NA	NA	44	44	0	0	0	0	0	0	1	0	0	0
63	20	1	4	NA	NA	80	NA	13	1	0	1	1	1	25	32	1	0	1	1	OAP	choc cardio	NA	1	cardio	deletion exon 52-79	deletion exonique	hors phase	Rod domain [&gt;H3]	No signal	No signal	No signal	No signal	No signal	NA	21	3	0	1	0	0	0	0	0	0	1	0
64	22	1	3	NA	NA	48	9	13	1	1	1	1	0	50	8	1	1	0	0	NA	NA	NA	0	NA	deletion exon 46-51	deletion exonique	hors phase	Rod domain [H2-H3]	NA	NA	NA	NA	NA	NA	90	90	1	0	0	0	0	0	0	1	0	0
65	24	3	3	NA	NA	43	12	15	1	1	1	1	0	45	10	1	0	0	0	NA	NA	NA	0	NA	c.6766T&gt;A, p.Leu2256X	stop direct	hors phase	Rod domain [H2-H3]	NA	NA	NA	NA	NA	NA	95	95	0	0	0	0	0	0	0	1	0	0
66	30	2	1	NA	NA	86	NA	NA	1	0	1	0	0	45	30	1	0	0	0	NA	NA	NA	1	NA	duplication exon 2-2	duplication exonique	hors phase	N-Terminal	NA	NA	NA	NA	NA	NA	84	84	0	1	0	0	0	1	0	0	0	0
67	35	2	1	NA	NA	26	11	14	1	1	1	0	0	68	1	1	1	0	0	NA	NA	NA	1	NA	duplication exon 2 to 4 non bornÃ©	duplication exonique	hors phase	N-Terminal	NA	NA	NA	NA	NA	NA	57	57	1	1	0	0	0	1	0	0	0	0
68	27	1	3	NA	NA	64	10	14	1	0	1	0	0	40	17	1	0	0	0	NA	NA	NA	1	NA	deletion exon 46-48	deletion exonique	hors phase	Rod domain [H2-H3]	NA	NA	NA	NA	NA	NA	95	95	0	1	0	0	0	0	0	1	0	0
69	20	1	2	NA	NA	46	8	12	1	0	1	0	0	53	26	1	0	0	0	NA	NA	NA	0	NA	deletion exon 10-43	deletion exonique	hors phase	Rod domain [&lt;H2]	NA	NA	NA	NA	NA	NA	101	101	1	0	0	0	0	0	1	0	0	0
70	32	4	1	NA	NA	49	NA	16	1	1	1	0	0	59	7	1	0	0	0	NA	NA	NA	1	NA	c.238delG, p.Ala80HisfsX12	petite dÃ©lÃ©tion	hors phase	N-Terminal	NA	NA	NA	NA	NA	NA	91	91	1	1	0	0	0	1	0	0	0	0
71	19	1	1	NA	NA	53	NA	15	1	0	1	1	0	70	57	1	0	0	0	NA	NA	NA	0	NA	deletion exon 3-7	deletion exonique	hors phase	N-Terminal	No signal	No signal with Revertant fibers	No signal	No signal	No signal	NA	53	53	1	0	0	0	0	1	0	0	0	0
72	23	2	3	NA	NA	39	12	9	1	0	1	0	0	42	17	1	0	1	0	NA	NA	NA	1	NA	duplication exon 48-61	duplication exonique	hors phase	Rod domain [H2-H3]	NA	NA	NA	NA	NA	NA	79	79	0	1	0	0	0	0	0	1	0	0
73	21	1	1	0	0	54	10	14	1	0	1	0	0	70	32	1	1	0	0	NA	NA	NA	1	cardio	deletion exon 8-11	deletion exonique	hors phase	N-Terminal	No signal	No signal	No signal	No signal	No signal	NA	65	65	1	1	0	0	0	1	0	0	0	0
74	21	1	1	0	0	53	10	14	1	0	1	0	0	60	36	1	1	0	0	NA	NA	NA	0	NA	deletion exon 8-11	deletion exonique	hors phase	N-Terminal	No signal	No signal	No signal	No signal	No signal	NA	103	103	1	0	0	0	0	1	0	0	0	0
75	33	4	1	NA	NA	47	NA	NA	1	0	1	0	0	55	9	1	1	0	1	arythmie supra ventriculaire	NA	NA	0	NA	c.238insA, p.Ala80SerfsX9	petite insertion	hors phase	N-Terminal	NA	NA	NA	NA	NA	NA	91	NA	1	1	0	0	0	1	0	0	0	0
76	19	1	3	0	0	39	9	13	1	0	1	0	0	70	9	1	1	0	0	NA	NA	NA	1	respi	deletion exon 46-46	deletion exonique	hors phase	Rod domain [H2-H3]	NA	No signal	Irregular Low	No signal	No signal	NA	52	52	1	1	0	0	0	0	0	1	0	0
77	22	4	4	NA	0	NA	8	11	1	0	1	1	0	37	23	1	1	NA	0	NA	NA	NA	0	NA	c.7768_7771delGAAG, p.Glu2590LysfsX6	petite dÃ©lÃ©tion	hors phase	Rod domain [&gt;H3]	No signal	No signal	No signal	No signal	No signal	NA	37	37	0	0	0	0	0	0	0	0	1	0
78	35	2	1	NA	NA	NA	11	15	1	1	1	1	0	40	1	1	0	0	0	NA	NA	NA	0	NA	duplication exon 8-12	duplication exonique	hors phase	N-Terminal	NA	NA	NA	NA	NA	NA	62	62	0	0	0	0	0	1	0	0	0	0
79	22	4	3	0	0	74	9	12	1	0	1	1	0	50	39	1	0	0	0	NA	NA	NA	0	NA	c.3914dup, p.Leu1306AlafsX5	petite insertion	hors phase	Rod domain [H2-H3]	No signal	No signal	No signal	No signal	No signal	NA	73	73	1	0	0	0	0	0	0	1	0	0
80	26	1	3	NA	NA	64	10	14	1	1	0	0	0	65	9	1	1	0	0	NA	NA	NA	0	NA	deletion exon 46-47	deletion exonique	hors phase	Rod domain [H2-H3]	NA	NA	NA	NA	NA	NA	97	97	1	0	0	0	0	0	0	1	0	0
81	19	1	3	0	0	27	NA	16	1	0	1	1	0	45	38	1	0	0	0	NA	NA	NA	0	NA	deletion exon 45-45	deletion exonique	hors phase	Rod domain [H2-H3]	No signal	No signal	No signal	No signal	No signal	NA	34	34	0	0	0	0	0	0	0	1	0	0
82	26	1	3	NA	NA	30	NA	15	1	1	1	1	0	40	0	1	0	1	1	ICG	NA	NA	0	NA	deletion exon 45-50	deletion exonique	hors phase	Rod domain [H2-H3]	NA	NA	NA	NA	NA	NA	21	17	0	1	0	0	0	0	0	1	0	0
83	23	1	3	0	0	24	NA	17	1	0	1	1	0	67	13	1	1	0	0	NA	NA	NA	0	NA	deletion exon 48-52	deletion exonique	hors phase	Rod domain [H2-H3]	No signal	No signal	No signal	No signal	No signal	NA	22	22	1	0	0	0	0	0	0	1	0	0
84	19	1	3	NA	NA	36	NA	NA	1	0	1	0	0	55	14	1	0	0	0	NA	NA	NA	0	NA	deletion exon 48-52	deletion exonique	hors phase	Rod domain [H2-H3]	No signal	No signal	No signal	No signal	No signal	NA	30	30	1	0	0	0	0	0	0	1	0	0
85	27	1	3	NA	NA	31	NA	12	1	1	1	1	0	45	13	1	0	0	0	NA	NA	NA	1	respi	deletion exon 45-45	deletion exonique	hors phase	Rod domain [H2-H3]	NA	NA	NA	NA	NA	NA	50	50	0	1	0	0	0	0	0	1	0	0
86	28	1	3	0	0	32	12	14	1	1	1	0	0	40	1	1	0	0	0	NA	NA	NA	0	NA	deletion exon 45-54	deletion exonique	hors phase	Rod domain [H2-H3]	NA	No signal	NA	No signal	No signal	NA	100	100	0	0	0	0	0	0	0	1	0	0
87	35	1	3	NA	NA	42	5	NA	1	1	1	0	0	50	10	1	1	0	0	NA	NA	NA	1	NA	deletion exon 45-45	deletion exonique	hors phase	Rod domain [H2-H3]	NA	NA	NA	NA	NA	NA	78	78	1	1	0	0	0	0	0	1	0	0
88	23	1	3	NA	0	24	NA	13	1	1	1	0	0	54	10	1	1	0	0	NA	NA	NA	0	NA	deletion exon 48-50	deletion exonique	hors phase	Rod domain [H2-H3]	NA	NA	NA	No signal	No signal	NA	119	119	1	0	0	0	0	0	0	1	0	0
89	37	2	2	NA	NA	40	11	15	1	1	0	1	0	28	8	1	0	0	0	NA	NA	NA	0	NA	duplication exon 14-17	duplication exonique	hors phase	Rod domain [&lt;H2]	NA	NA	NA	NA	NA	NA	71	71	0	0	0	0	0	0	1	0	0	0
90	23	4	4	NA	NA	NA	NA	NA	1	0	NA	NA	NA	59	14	1	0	0	0	NA	NA	NA	0	NA	c.7310_7542del, p.Ser2437CysfsX33	petite dÃ©lÃ©tion	hors phase	Rod domain [&gt;H3]	NA	NA	NA	NA	NA	NA	104	104	1	0	0	0	0	0	0	0	1	0
91	34	1	3	NA	NA	44	12	NA	1	1	1	1	0	46	2	1	0	0	1	flutter	NA	NA	1	NA	deletion exon 46-48	deletion exonique	hors phase	Rod domain [H2-H3]	NA	NA	NA	NA	NA	NA	90	1	0	1	0	0	0	0	0	1	0	0
92	26	3	NA	NA	0	33	NA	15	1	1	1	1	1	25	6	1	1	0	1	ins cardiaque	ICG	choc cardio	1	cardio	c.4131&gt;T, p.Glm1411X	stop direct	inconnue	Rod domain [H2-H3]	NA	NA	NA	Absent	Absent	Absent	66	1	0	1	0	0	0	0	0	1	0	0
93	25	1	1	NA	0	32	12	13	0	0	1	0	0	40	16	1	0	0	0	NA	NA	NA	0	NA	deletion exon 3-12	deletion exonique	en phase	N-Terminal	NA	NA	NA	Reduced size, low quantity	No signal	NA	96	96	0	0	0	0	1	1	0	0	0	0
94	21	4	3	0	0	34	7	13	1	1	0	0	0	66	9	1	1	0	0	NA	NA	NA	0	NA	c.5269delA, p.Ile1757Serfs24	petite dÃ©lÃ©tion	hors phase	Rod domain [H2-H3]	NA	No signal	NA	No signal	No signal	NA	19	19	1	0	0	0	0	0	0	1	0	0
95	20	4	3	NA	NA	53	NA	20	1	0	1	0	0	35	16	1	0	0	0	NA	NA	NA	1	respi	c.5269delA, p.Ile1757Serfs24	petite dÃ©lÃ©tion	hors phase	Rod domain [H2-H3]	NA	NA	NA	NA	NA	NA	84	84	0	1	0	0	0	0	0	1	0	0
96	29	1	3	NA	NA	36	10	NA	1	1	1	0	0	50	NA	1	1	0	0	NA	NA	NA	0	NA	deletion exon 45-54	deletion exonique	hors phase	Rod domain [H2-H3]	NA	NA	NA	NA	NA	NA	87	87	1	0	0	0	0	0	0	1	0	0
97	19	1	3	NA	NA	NA	NA	7	1	0	1	1	0	54	29	1	1	0	0	NA	NA	NA	0	NA	deletion exon 45-45	deletion exonique	hors phase	Rod domain [H2-H3]	NA	NA	NA	NA	NA	NA	44	44	1	0	0	0	0	0	0	1	0	0
98	20	3	3	NA	NA	43	NA	12	1	0	1	0	0	50	7	1	0	0	0	NA	NA	NA	0	NA	c.6364G&gt;T, p.Glu2122X	stop direct	hors phase	Rod domain [H2-H3]	No signal	No signal	No signal	No signal	No signal	NA	32	32	1	0	0	0	0	0	0	1	0	0
99	24	1	3	1	1	41	13	NA	1	0	1	0	0	40	19	1	1	0	0	NA	NA	NA	0	NA	deletion exon 45-54	deletion exonique	hors phase	Rod domain [H2-H3]	No signal	No signal with Revertant fibers	No signal with Revertant fibers	No signal	Normal size, low quantity	NA	61	61	0	0	1	1	1	0	0	1	0	0
100	26	5	2	NA	0	36	12	13	1	1	1	1	1	30	8	1	0	1	1	ICG	NA	NA	1	NA	c.IVS11-9A&gt;G	intronique	hors phase	Rod domain [&lt;H2]	No signal	No signal	No signal	No signal	No signal	NA	89	43	0	1	0	0	0	0	1	0	0	0
101	25	5	2	0	NA	49	11.5	NA	NA	0	1	0	0	35	10	1	1	0	1	hyperexcitabilite ventriculaire	NA	NA	0	NA	c.IVS11-9A&gt;G	intronique	hors phase	Rod domain [&lt;H2]	NA	NA	NA	NA	NA	NA	15	0	0	1	0	0	0	0	1	0	0	0
102	27	4	1	NA	NA	72	NA	NA	1	0	1	1	1	25	14	1	1	0	0	NA	NA	NA	1	NA	c.372delG, p.Met124IlefsX18	petite dÃ©lÃ©tion	hors phase	N-Terminal	NA	NA	NA	NA	NA	NA	108	108	0	1	0	0	0	1	0	0	0	0
103	20	3	4	NA	0	29	10	NA	1	0	1	1	NA	55	10	1	0	0	0	NA	NA	NA	0	NA	c.7657C&gt;T, p.Arg2553X	stop direct	hors phase	Rod domain [&gt;H3]	NA	NA	NA	No signal	No signal	NA	4	4	1	0	0	0	0	0	0	0	1	0
104	22	4	1	NA	NA	36	10	15	1	0	1	1	0	40	23	1	1	0	0	NA	NA	NA	0	NA	c.177dup, p.Gln60ALafsX29	petite insertion	hors phase	N-Terminal	NA	NA	NA	NA	NA	NA	98	98	0	0	0	0	0	1	0	0	0	0
105	25	1	4	NA	NA	58	11	NA	1	0	1	1	0	30	26	1	0	1	0	NA	NA	NA	1	cardio	deletion exon 51-51	deletion exonique	hors phase	Rod domain [&gt;H3]	NA	NA	NA	NA	NA	NA	43	43	0	1	0	0	0	0	0	0	1	0
106	33	1	3	0	0	29	8	16	1	1	1	0	0	40	3	1	0	0	0	NA	NA	NA	0	NA	deletion exon 50-58	deletion exonique	hors phase	Rod domain [H2-H3]	NA	No signal	No signal	No signal	No signal	NA	102	102	0	0	0	0	0	0	0	1	0	0
107	19	1	3	NA	NA	29	NA	11	1	0	1	1	0	45	18	1	0	0	0	NA	NA	NA	0	NA	deletion exon 45-45	deletion exonique	hors phase	Rod domain [H2-H3]	NA	NA	NA	NA	NA	NA	24	24	0	0	0	0	0	0	0	1	0	0
108	27	4	3	NA	NA	NA	NA	NA	1	0	1	0	0	NA	7	1	NA	NA	0	NA	NA	NA	0	NA	c.5272_5273delTC, p.Ser1758ArgfsX14	petite dÃ©lÃ©tion	hors phase	Rod domain [H2-H3]	NA	NA	NA	NA	NA	NA	2	2	NA	0	0	0	0	0	0	1	0	0
109	18	1	3	NA	NA	63	8	12	1	0	1	1	0	40	18	1	0	0	0	NA	NA	NA	0	NA	deletion exon 50-52	deletion exonique	hors phase	Rod domain [H2-H3]	NA	NA	NA	NA	NA	NA	71	71	0	0	0	0	0	0	0	1	0	0
110	18	1	3	NA	NA	52	8	15	1	0	1	0	0	55	8	1	0	0	0	NA	NA	NA	0	NA	deletion exon 45-52	deletion exonique	hors phase	Rod domain [H2-H3]	NA	NA	NA	NA	NA	NA	54	54	1	0	0	0	0	0	0	1	0	0
111	20	1	4	NA	NA	NA	6	11	1	1	1	1	0	48	19	1	0	0	1	AIT	NA	NA	0	NA	deletion exon 53-55	deletion exonique	hors phase	Rod domain [&gt;H3]	NA	NA	NA	NA	NA	NA	66	19	1	1	0	0	0	0	0	0	1	0
112	30	1	3	NA	NA	26	7	NA	1	1	0	1	0	25	9	1	1	0	0	NA	NA	NA	0	NA	deletion exon 45-50	deletion exonique	hors phase	Rod domain [H2-H3]	NA	NA	NA	NA	NA	NA	12	12	0	0	0	0	0	0	0	1	0	0
113	25	1	3	NA	NA	NA	10	14	1	0	1	1	0	46	20	1	1	0	0	NA	NA	NA	0	NA	deletion exon 46-48	deletion exonique	hors phase	Rod domain [H2-H3]	NA	NA	NA	NA	NA	NA	44	44	0	0	0	0	0	0	0	1	0	0
114	26	4	3	NA	NA	75	8	NA	1	1	1	0	0	53	8	1	0	0	0	NA	NA	NA	0	NA	c.2017_2027del, p.Gln673AsnfsX43	petite dÃ©lÃ©tion	hors phase	Rod domain [H2-H3]	NA	NA	NA	NA	NA	NA	107	107	1	0	0	0	0	0	0	1	0	0
115	24	NA	NA	0	0	38	10	NA	1	1	1	0	0	48	13	1	1	0	0	NA	NA	NA	0	NA	mutation non encore identifiÃ©e (ni del/ni dup)	NA	inconnue	Non applicable	No signal	No signal	No signal	absent	absent	absent	111	111	1	0	0	0	0	0	0	0	0	0
116	18	1	4	NA	NA	28.6	12	13	1	1	1	0	0	40	7	1	0	0	0	NA	NA	NA	0	NA	deletion exon 61-69	deletion exonique	en phase	Rod domain [&gt;H3]	NA	NA	NA	NA	NA	NA	96	96	0	0	0	0	0	0	0	0	1	0
117	19	4	3	NA	0	29	11	13	1	0	1	1	0	50	16	1	1	0	0	NA	NA	NA	1	respi	c.2281_2284delGAAA, p.Glu761LysfsX5	petite dÃ©lÃ©tion	hors phase	Rod domain [H2-H3]	NA	NA	NA	No signal	No signal	NA	71	71	1	1	0	0	0	0	0	1	0	0
118	18	3	3	1	0	NA	NA	13	0	0	1	0	0	46	62	1	0	0	0	NA	NA	NA	0	NA	c.2270C&gt;G, p.Ser757X	stop direct	hors phase	Rod domain [H2-H3]	No signal with Revertant fibers	No signal with Revertant fibers	No signal with Revertant fibers	Absent	Absent	NA	110	110	0	0	1	0	1	0	0	1	0	0
119	22	3	3	NA	NA	52	8	14	1	0	1	0	0	45	24	1	0	0	0	NA	NA	NA	0	NA	c.5476G&gt;T, p.Glu1826X	stop direct	hors phase	Rod domain [H2-H3]	NA	NA	NA	NA	NA	NA	72	72	0	0	0	0	0	0	0	1	0	0
120	25	1	3	0	0	24	NA	NA	1	1	1	0	0	49	7	1	0	0	0	NA	NA	NA	0	NA	deletion exon 44-44	deletion exonique	hors phase	Rod domain [H2-H3]	No signal	No signal	NA	No signal	No signal	NA	98	98	1	0	0	0	0	0	0	1	0	0
121	24	1	4	NA	NA	NA	9	NA	1	0	1	1	1	32	25	1	0	1	1	ICD et ICG	NA	NA	0	NA	deletion exon 51-51	deletion exonique	hors phase	Rod domain [&gt;H3]	NA	NA	NA	NA	NA	NA	68	38	0	1	0	0	0	0	0	0	1	0
